# Supplementary material for: A New Immersive Virtual Reality Station for Cardiopulmonary Resuscitation Objective Structured Clinical Exam Evaluation
Source: Sensors (Basel). 2022 Jun 29;22(13):4913. doi: 10.3390/s22134913 (PMC9269536; doi:10.3390/s22134913)
Supplement: Supplementary file 1 [file sensors-22-04913-s001.zip]

Archive with 1 entries (1 files):
- sensors-1764598-Supplementary.pdf
